# Supplementary material for: Biochemical and molecular changes associated with heteroxylan biosynthesis in Neolamarckia cadamba (Rubiaceae) during xylogenesis
Source: Front Plant Sci. 2014 Nov 7;5:602. doi: 10.3389/fpls.2014.00602 (PMC4224071; doi:10.3389/fpls.2014.00602)
Supplement: Table S1 — Primers used in q-RTPCR analysis. [file Data_Sheet_1.XLSX]

## Sheet: Sheet1
Supplemental Table 1 Primers for qRT-PCR analysis
Genes	GenBank accession no.	Forward primer (5' to 3')	Reverse primer (5' to 3')
NcCESA4	GASC01042088	CCCTGGCATGATTCAGGTGT	CGGCTTTCTTGTGGTGTTGG
NcCESA7	GASC01052793	GGGGTACTGAGTTGGGTTGG	GGGCAGACCCCTTAAATGCT
NcCESA8	GASC01047472	TGTCAAGGAACGCAGAGCAA	CTGGCCATGTTGTCCCATCT
NcUXS1	GASC01045943	GGAAACGAACTGCCGAAACC	TGCTTCCCATCACCGTACAC
NcUXS2	GASC01052048	GCCCAAGTTCACGGTCTACA	TTTGTGCCCGATGCCTAACT
NcUXS6	GASC01044972	TTCTGCCAATGGAGACCACC	GGTGAGAGCCAATGAACCCA
NcIRX9	GASC01042104	GGGATCCAGAGAGATGGGGT	TCGGACTGTCATCAAGGGGA
NcIRX9H	GASC01049665	GCGTTATGGGATCGGTGGAA	AGTTGGAGCAAAGCCAGTGA
NcIRX10L	GASC01044007	ACGCAATGTTGTTTGGCCTC	GGGCAGAAGCATCCCTCTTT
NcIRX14	GASC01044936	GGCTCACCGGTTGATTGAGA	AGGCCAGACTTAGCAAGCAG
NcIRX14H	GASC01029528	AACCCTAGGACCGTGATTGC	CGACAACGATCCAGACGAGA
NcIRX8	GASC01053345	TTGCACCCTCAAAGGGTTGT	ACTTGGGACTGAGAGCTTGC
NcFRA8	GASC01053438	TGAGGGGAATAACACGTGGC	ATTAGCCAATGTCCCGCCAA
NcF8H	GASC01034170	TAGAGCCAAGGCTGATGGGA	TTTTCCAGCGTCGTCCGTAT
NcPARVUS	GASC01044318	GTGCACGTAGCCATGACTCT	CGCGCGTAATTTAAAGGGCA
NcGUX1	GASC01010699	TGCACTTTCCACCAGCTTCT	ACCGTGGTTGTGCTATCGAG
NcGUX2	GASC01043679	AACTGTGGCATAGGCTTCCC	TCCTGCAATTTGGCTTTGCC
NcGUX3	GASC01038244	GCTCCAGTTTTCAGGCAAGC	TGCATGGGACCCTTTAGCAG
NcGXM1	GASC01037757	GAAATTACACGGAGTGCGGC	GTCCGGGCACTTGTTCACTA
NcGXM2	GASC01039588	ATCATGCCACCCTGTTGGAG	AGCTCGCACTTAAGGGGTTC
NcGXM3	GASC01010996	TCAACCAACGAGGGAAACCA	TCACACCCCAACAAACCTTCA
cyclophilin	JX902587	GACAGGAGGAGAATCTATCTATGG	AACCTGCCCAAACACCACAT
