# Supplementary material for: Biochemical and molecular changes associated with heteroxylan biosynthesis in Neolamarckia cadamba (Rubiaceae) during xylogenesis
Source: Front Plant Sci. 2014 Nov 7;5:602. doi: 10.3389/fpls.2014.00602 (PMC4224071; doi:10.3389/fpls.2014.00602)
Supplement: Table S2 — RPKM quantitation of N. cadamba genes profiled by RNA-seq. [file Data_Sheet_2.XLSX]

## Sheet: Sheet1
	RPKM
GenBank accession no.	UnigeneID	Name	RPKM-Top	RPKM-Middle	RPKM-Bottom
GASC01042088	comp78663_c0	NcCESA4	119.67	410.68	247.6
GASC01052793	comp86337_c0	NcCESA7	128.55	522.62	291.57
GASC01047472	comp82609_c0	NcCESA8	130.76	407.74	248.29
GASC01045943	comp81506_c0	NcUXS1	53.37	53.83	40.49
GASC01052048	comp85829_c0	NcUXS2	277.55	232.51	247.36
GASC01044972	comp80840_c1	NcUXS6	304.45	479.66	683.72
GASC01044318	comp80348_c0	NcPARVUS	24.06	66.26	56.35
GASC01053438	comp86789_c0	NcFRA8	63.02	126.35	116.29
GASC01034170	comp72697_c0	NcF8H	4.92	16.52	11.83
GASC01053345	comp86727_c0	NcIRX8/GAUT12	101.03	327.74	250.98
GASC01042104	comp78678_c0	NcIRX9	39.78	76.21	99.67
GASC01049665	comp84154_c1	NcIRX9H	49.47	31.6	28.83
GASC01044007	comp80103_c0	NcIRX10L	65.39	172.11	170.04
GASC01044936	comp80814_c0	NcIRX14	156.53	287.23	266.24
GASC01029528	comp69018_c0	NcIRX14H	0.51	0.32	1.49
GASC01010699	comp46524_c0	NcGUX1	21.46	91.15	47.86
GASC01043679	comp79850_c0	NcGUX2	13.69	43.5	27.37
GASC01038244	comp75780_c1	NcGUX3	9.02	12.67	8.18
GASC01037757	comp75405_c0	NcGXM1	49.28	123.51	153.99
GASC01039588	comp76750_c0	NcGXM2	4.73	10.29	9.72
GASC01010996	comp46841_c0	NcGXM3	11.83	32.66	45.78
