# Supplementary material for: Biochemical and molecular changes associated with heteroxylan biosynthesis in Neolamarckia cadamba (Rubiaceae) during xylogenesis
Source: Front Plant Sci. 2014 Nov 7;5:602. doi: 10.3389/fpls.2014.00602 (PMC4224071; doi:10.3389/fpls.2014.00602)
Supplement: Table S3 — Swissprot annotation of N. cadamba genes profiled by RNA-seq. [file Data_Sheet_3.XLSX]

## Sheet: Sheet1
	Swissprot
GenBank accession no.	UnigeneID	Name	Database_ID	E_value	Identity	Score	Annotation
GASC01042088	comp78663_c0	NcCESA4	sp|Q84JA6|CESA4_ARATH	0	837/1054(79.41)	1729	Cellulose synthase A catalytic subunit 4 [UDP-forming] OS=Arabidopsis thaliana GN=CESA4 PE=1 SV=1
GASC01052793	comp86337_c0	NcCESA7	sp|Q9SWW6|CESA7_ARATH	0	895/1043(85.81)	1875	Cellulose synthase A catalytic subunit 7 [UDP-forming] OS=Arabidopsis thaliana GN=CESA7 PE=1 SV=1
GASC01047472	comp82609_c0	NcCESA8	sp|Q8LPK5|CESA8_ARATH	0	761/939(81.04)	1574	Cellulose synthase A catalytic subunit 8 [UDP-forming] OS=Arabidopsis thaliana GN=CESA8 PE=1 SV=1
GASC01045943	comp81506_c0	NcUXS1	sp|Q8VZC0|UXS1_ARATH	0	362/459(78.87)	712	UDP-glucuronic acid decarboxylase 1 OS=Arabidopsis thaliana GN=UXS1 PE=2 SV=1
GASC01052048	comp85829_c0	NcUXS2	sp|Q9LZI2|UXS2_ARATH	0	356/440(80.91)	715	UDP-glucuronic acid decarboxylase 2 OS=Arabidopsis thaliana GN=UXS2 PE=1 SV=1
GASC01044972	comp80840_c1	NcUXS6	sp|Q9ZV36|UXS6_ARATH	0	317/345(91.88)	648	UDP-glucuronic acid decarboxylase 6 OS=Arabidopsis thaliana GN=UXS6 PE=2 SV=1
GASC01044318	comp80348_c0	NcPARVUS	sp|Q9LN68|GATL1_ARATH	2.00102e-175	248/353(70.25)	503	Probable galacturonosyltransferase-like 1 OS=Arabidopsis thaliana GN=GATL1 PE=2 SV=1
GASC01053438	comp86789_c0	NcFRA8	sp|Q9ZUV3|IRX7_ARATH	0	292/468(62.39)	581	Probable glucuronoxylan glucuronosyltransferase IRX7 OS=Arabidopsis thaliana GN=IRX7 PE=2 SV=1
GASC01034170	comp72697_c0	NcF8H	sp|Q6NMM8|F8H_ARATH	2.69307e-38	61/80(76.25)	135	Probable glucuronoxylan glucuronosyltransferase F8H OS=Arabidopsis thaliana GN=F8H PE=2 SV=1
GASC01053345	comp86727_c0	NcIRX8/GAUT12	sp|Q9FH36|GAUTC_ARATH	0	334/399(83.71)	700	Probable galacturonosyltransferase 12 OS=Arabidopsis thaliana GN=GAUT12 PE=2 SV=1
GASC01042104	comp78678_c0	NcIRX9	sp|Q9ZQC6|IRX9_ARATH	1.42842e-143	209/351(59.54)	420	Probable beta-1,4-xylosyltransferase IRX9 OS=Arabidopsis thaliana GN=IRX9 PE=2 SV=1
GASC01049665	comp84154_c1	NcIRX9H	sp|Q9SXC4|IRX9H_ARATH	7.67971e-153	247/414(59.66)	455	Probable beta-1,4-xylosyltransferase IRX9H OS=Arabidopsis thaliana GN=IRX9H PE=1 SV=2
GASC01044007	comp80103_c0	NcIRX10L	sp|Q940Q8|IX10L_ARATH	0	364/399(91.23)	771	Probable beta-1,4-xylosyltransferase IRX10L OS=Arabidopsis thaliana GN=IRX10L PE=2 SV=1
GASC01044936	comp80814_c0	NcIRX14	sp|Q8L707|IRX14_ARATH	0	310/517(59.96)	615	Probable beta-1,4-xylosyltransferase IRX14 OS=Arabidopsis thaliana GN=IRX14 PE=2 SV=1
GASC01029528	comp69018_c0	NcIRX14H	sp|Q9FH90|IX14H_ARATH	5.3001e-30	52/67(77.61)	112	Probable beta-1,4-xylosyltransferase IRX14H OS=Arabidopsis thaliana GN=IRX14H PE=2 SV=1
GASC01010699	comp46524_c0	NcGUX1	sp|Q9LSB1|GUX1_ARATH	0	430/656(65.55)	888	UDP-glucuronate:xylan alpha-glucuronosyltransferase 1 OS=Arabidopsis thaliana GN=GUX1 PE=2 SV=1
GASC01043679	comp79850_c0	NcGUX2	sp|Q8GWW4|GUX2_ARATH	0	362/588(61.56)	759	UDP-glucuronate:xylan alpha-glucuronosyltransferase 2 OS=Arabidopsis thaliana GN=GUX2 PE=2 SV=1
GASC01038244	comp75780_c1	NcGUX3	sp|Q8W4A7|GUX3_ARATH	4.36637e-177	269/452(59.51)	514	Putative UDP-glucuronate:xylan alpha-glucuronosyltransferase 3 OS=Arabidopsis thaliana GN=GUX3 PE=2 SV=1
GASC01037757	comp75405_c0	NcGXM1	sp|Q6NMK1|GXM1_ARATH	3.48384e-144	202/292(69.18)	418	Glucuronoxylan 4-O-methyltransferase 1 OS=Arabidopsis thaliana GN=GXM1 PE=1 SV=1
GASC01039588	comp76750_c0	NcGXM2	sp|Q9T0F7|GXM2_ARATH	1.22902e-86	135/233(57.94)	261	Glucuronoxylan 4-O-methyltransferase 2 OS=Arabidopsis thaliana GN=GXM2 PE=1 SV=1
GASC01010996	comp46841_c0	NcGXM3	sp|Q9LQ32|GXM3_ARATH	5.47859e-130	183/307(59.61)	380	Glucuronoxylan 4-O-methyltransferase 3 OS=Arabidopsis thaliana GN=GXM3 PE=1 SV=1
