# Supplementary material for: Biochemical and molecular changes associated with heteroxylan biosynthesis in Neolamarckia cadamba (Rubiaceae) during xylogenesis
Source: Front Plant Sci. 2014 Nov 7;5:602. doi: 10.3389/fpls.2014.00602 (PMC4224071; doi:10.3389/fpls.2014.00602)
Supplement: Table S4 — NR annotation of N. cadamba genes profiled by RNA-seq. [file Data_Sheet_4.XLSX]

## Sheet: Sheet2
	Nr
GenBank accession no.	UnigeneID	Name	#NrGeneID Database_ID	E_value	Identity	Score	Annotation
GASC01042088	comp78663_c0	NcCESA4	gi|225438009|ref|XP_002273521.1|	0	916/1057(86.66)	1916	PREDICTED: cellulose synthase A catalytic subunit 4 [UDP-forming]-like [Vitis vinifera]
GASC01052793	comp86337_c0	NcCESA7	gi|401466650|gb|AFP93559.1|	0	1027/1041(98.66)	2146	cellulose synthase A1 [Neolamarckia cadamba]
GASC01047472	comp82609_c0	NcCESA8	gi|345103995|gb|AEN70819.1|	0	806/931(86.57)	1689	cellulose synthase [Gossypium thurberi]
GASC01045943	comp81506_c0	NcUXS1	gi|508715735|gb|EOY07632.1|	0	377/455(82.86)	759	UDP-glucuronic acid decarboxylase 1 isoform 1 [Theobroma cacao]
GASC01052048	comp85829_c0	NcUXS2	gi|225437374|ref|XP_002268787.1|	0	374/442(84.62)	749	PREDICTED: UDP-glucuronic acid decarboxylase 1-like [Vitis vinifera]
GASC01044972	comp80840_c1	NcUXS6	gi|48093463|gb|AAT40108.1|	0	327/345(94.78)	672	putative UDP-glucuronate decarboxylase 2 [Nicotiana tabacum]
GASC01044318	comp80348_c0	NcPARVUS	gi|460375228|ref|XP_004233409.1|	0	278/355(78.31)	563	PREDICTED: probable galacturonosyltransferase-like 2-like [Solanum lycopersicum]
GASC01053438	comp86789_c0	NcFRA8	gi|224106838|ref|XP_002314302.1|	0	325/507(64.10)	650	predicted protein [Populus trichocarpa]
GASC01034170	comp72697_c0	NcF8H	gi|289166880|gb|ADC84490.1|	5.60535e-43	64/80(80.00)	144	glycosyltransferase family 47C [Salix miyabeana]
GASC01053345	comp86727_c0	NcIRX8/GAUT12	gi|359493952|ref|XP_002282637.2|	0	356/399(89.22)	748	PREDICTED: probable galacturonosyltransferase 12-like [Vitis vinifera]
GASC01042104	comp78678_c0	NcIRX9	gi|60657596|gb|AAX33319.1|	3.31184e-166	244/353(69.12)	480	secondary cell wall-related glycosyltransferase family 43 [Populus tremula x Populus tremuloides]
GASC01049665	comp84154_c1	NcIRX9L	gi|225458982|ref|XP_002283625.1|	0	281/416(67.55)	541	PREDICTED: probable beta-1,4-xylosyltransferase IRX9H-like [Vitis vinifera]
GASC01044007	comp80103_c0	NcIRX10L	gi|460413845|ref|XP_004252287.1|	0	379/418(90.67)	801	PREDICTED: probable beta-1,4-xylosyltransferase IRX10L-like [Solanum lycopersicum]
GASC01044936	comp80814_c0	NcIRX14	gi|350535194|ref|NP_001234693.1|	0	374/514(72.76)	747	glycosyltransferase [Solanum lycopersicum]
GASC01029528	comp69018_c0	NcIRX14H	gi|296082369|emb|CBI21374.3|	2.02322e-34	56/67(83.58)	126	unnamed protein product [Vitis vinifera]
GASC01010699	comp46524_c0	NcGUX1	gi|460408929|ref|XP_004249893.1|	0	476/633(75.20)	1032	PREDICTED: UDP-glucuronate:xylan alpha-glucuronosyltransferase 1-like [Solanum lycopersicum]
GASC01043679	comp79850_c0	NcGUX2	gi|225458601|ref|XP_002282762.1|	0	430/586(73.38)	910	PREDICTED: uncharacterized protein LOC100266116 [Vitis vinifera]
GASC01038244	comp75780_c1	NcGUX3	gi|460384067|ref|XP_004237736.1|	0	337/456(73.90)	689	PREDICTED: putative UDP-glucuronate:xylan alpha-glucuronosyltransferase 3-like [Solanum lycopersicum]
GASC01037757	comp75405_c0	NcGXM1	gi|255570954|ref|XP_002526428.1|	6.34478e-157	218/290(75.17)	453	conserved hypothetical protein [Ricinus communis]
GASC01039588	comp76750_c0	NcGXM2	gi|225460195|ref|XP_002279765.1|	8.13194e-114	160/230(69.57)	333	PREDICTED: uncharacterized protein LOC100255018 [Vitis vinifera]
GASC01010996	comp46841_c0	NcGXM3	gi|225460195|ref|XP_002279765.1|	1.73254e-156	220/306(71.90)	449	PREDICTED: uncharacterized protein LOC100255018 [Vitis vinifera]
